# Supplementary material for: An open-data-driven agent-based model to simulate infectious disease outbreaks
Source: PLoS One. 2018 Dec 19;13(12):e0208775. doi: 10.1371/journal.pone.0208775 (PMC6300276; doi:10.1371/journal.pone.0208775)
Supplement: S1 Table — (XLSX) [file pone.0208775.s001.xlsx]

## Sheet: Sheet1
State Variables	Description
Who	Unique agent id
Age	0 - 95
Sex	Male, Female
Familyid	Connects family members
Small_area	Region of town agent lives in
Adult?	Is the agent an adult. True/false
Home_patch	The patch where the agent lives
Hh_type	Single, couple, couple with children, single father with children, single mother with children, couple plus others, couple with children plus others, single father with children plus others, single mother with children plus others, multifamily, other
Hhsize	Number of agents in household 1+
Couple	Is the agent part of a couple?True/False
Children?	Does the agent have children
Single_mom	Is the agent a single mother True/False
Single_dad	Is the agent a single father True/False
Child_type	U15(under 15), O15(over 15), UO15 (under and over 15
Child_size	Number of children
Infant	Is the child an infant. True or False
Econ_stat	Economic status of the agent: Work, student, Retired, Unemployed, Looking for First Job, Stay-at-home, Sick/Disabled
Job_type	Type of job agent has: Professional Workers, Managerial and Technical, Non-Manual, Skilled Manual, Semi-Skilled, Unskilled
Work-patch	Patch the agent works on
Sick?	Is the agent sick
Immune?	Is the agent immune
Exposed?	Is the agent exposed
Days_sick	Number of days the agent has been sick
Days_exposed	Number of has been exposed days the agent
Tick_exposed	The tick that the agent became exposed
Ticks_exposed	The number of ticks that the agent will be exposed before becoming sick
Tick_when_sick	The tick when the agent became sick
Ticks_sick	The number of ticks that the agent will be sick for before becoming immune
Immunity	The immunity the agent has value between 0 and 1.
Dest-patch	The patch the agent is moving towards
Num_contacts	List of the number of contacts an agent has had
Avg_contacts	The average number of contacts an agent
Cont_table	Table with Who numbers of other agents the agent has come into contact with during the tick
My_contacts_table	Table of number of contacts an agent has for each tick
