# Supplementary material for: An open-data-driven agent-based model to simulate infectious disease outbreaks
Source: PLoS One. 2018 Dec 19;13(12):e0208775. doi: 10.1371/journal.pone.0208775 (PMC6300276; doi:10.1371/journal.pone.0208775)
Supplement: S2 Table — (XLSX) [file pone.0208775.s002.xlsx]

## Sheet: Sheet1
State Variables	Description
Sm_area	ID of small area
Total	The total number of agents in the small area the patch is part of
Use	The use of the patch: home, work, school, open, town center, community, residential, commercial, mixed
Family	Is there a family here? True/false
House_type	What is the type of household on the patch? Single,couple, couple with children, single father with children, single mother with children, couple plus others, couple with children plus others, single father with children plus others, single mother with children plus others, multifamily, other
House-size	Size of the family on the patch
Work-size	Number of agents at the work place
Child_age	Age of children in family on the patch. U15,O15, UO15
